# Supplementary material for: Identification of Lighting Strike Damage and Prediction of Residual Strength of Carbon Fiber-Reinforced Polymer Laminates Using a Machine Learning Approach
Source: Polymers (Basel). 2025 Jan 13;17(2):180. doi: 10.3390/polym17020180 (PMC11768333; doi:10.3390/polym17020180)
Supplement: Supplementary file 1 [file polymers-17-00180-s001.zip]

Archive with 1 entries (1 files):
- polymers-3398293-supplementary.pdf
